# Supplementary material for: Validation Study for Non-Invasive Prediction of IDH Mutation Status in Patients with Glioma Using In Vivo 1H-Magnetic Resonance Spectroscopy and Machine Learning
Source: Cancers (Basel). 2022 Jun 2;14(11):2762. doi: 10.3390/cancers14112762 (PMC9179368; doi:10.3390/cancers14112762)
Supplement: Supplementary file 1 [file cancers-14-02762-s001.zip]

Archive with 1 entries (1 files):
- cancers-1729603-supplementary.pdf
